# Supplementary material for: Age-dependent increase of treatment-related mortality in older patients with aggressive B cell lymphoma: analysis of outcome, treatment feasibility, and toxicity in 1171 elderly patients with aggressive B cell lymphoma—data from phase II and III trials of the DSHNHL (German High-Grade Non-Hodgkin’s Lymphoma Study Group)
Source: Ann Hematol. 2020 Nov 26;100(4):1031–8. doi: 10.1007/s00277-020-04345-3 (PMC7960591; doi:10.1007/s00277-020-04345-3)
Supplement: ESM 1 — (XLSX 10 kb). [file 277_2020_4345_MOESM1_ESM.xlsx]

## Sheet: Tabelle1
Supplement Table 1: RICOVER-60 study – age groups patients 61- 80 years, 6/8-CHOP-14+8xR (n=610) Demographics
	61-65 years	66-70 years	71-75 years	76-80 years
	n=198	n=188	n=144	n=80
Male	116 (59%)	115 (61%)	58 (40%)	36 (45%)
Female	82 (41%)	73 (39%)	86 (60%)	44 (55%)
Age, median (range)	63 (61, 65)	68 (66, 70)	73 (71, 75)	77 (76, 80)
LDH > UNV	89 (45%)	82 (44%)	80 (56%)	52 (65%)
ECOG > 1	26 (13%)	15 ( 8%)	29 (20%)	19 (24%)
Stage III/ IV	102 (52%)	97 (52%)	66 (46%)	42 (52%)
Extranod. involvement > 1	32 (16%)	44 (23%)	16 (11%)	17 (21%)
IPI 1	70 (35%)	59 (31%)	38 (26%)	17 (21%)
2	47 (24%)	56 (30%)	47 (33%)	22 (28%)
3	51 (26%)	47 (25%)	38 (26%)	19 (24%)
4, 5	30 (15%)	26 (14%)	21 (15%)	22 (28%)
Extranod. involvement	97 (49%)	106 (56%)	80 (56%)	45 (56%)
Bulky disease	83 (42%)	69 (37%)	49 (34%)	32 (40%)
B symptoms	76 (38%)	48 (26%)	53 (37%)	20 (25%)
BM involvement	13 ( 7%)	13 ( 7%)	4 ( 3%)	8 (10%)
