# Supplementary material for: Age-dependent increase of treatment-related mortality in older patients with aggressive B cell lymphoma: analysis of outcome, treatment feasibility, and toxicity in 1171 elderly patients with aggressive B cell lymphoma—data from phase II and III trials of the DSHNHL (German High-Grade Non-Hodgkin’s Lymphoma Study Group)
Source: Ann Hematol. 2020 Nov 26;100(4):1031–8. doi: 10.1007/s00277-020-04345-3 (PMC7960591; doi:10.1007/s00277-020-04345-3)
Supplement: ESM 2 — (XLSX 10 kb). [file 277_2020_4345_MOESM2_ESM.xlsx]

## Sheet: Tabelle1
Supplement Table 2: Causes of TRM in the RICOVER-60 (CHOP-14 +8R) and CHOP-R-ESC trial
	RICOVER-60 trial 6xCHOP-14+8R	CHOP-R-ESC
	n=17	n=23
Sepsis	7 (41%)	8 (35%)
Pneumonia	5 (29%)	7 (30%)
Cardiac	2 (12%)	4 (17%)
Other	0 (0%)	4 (17%)
unknown	3 (18%)	0 (0%)
